# Supplementary material for: Impact of COVID-19 Pandemic on Antibiotic Utilisation in Malaysian Primary Care Clinics: An Interrupted Time Series Analysis
Source: Antibiotics (Basel). 2023 Mar 28;12(4):659. doi: 10.3390/antibiotics12040659 (PMC10135109; doi:10.3390/antibiotics12040659)
Supplement: Supplementary file 1 [file antibiotics-12-00659-s001.zip]

Archive with 1 entries (1 files):
- antibiotics-2301961-supplementary.pdf
